# Supplementary material for: Machine learning-based QSPR modeling for predicting the n-octanol/air partition coefficient of polybrominated diphenyl ethers
Source: iScience. 2026 Mar 17;29(4):115393. doi: 10.1016/j.isci.2026.115393 (PMC13068587; doi:10.1016/j.isci.2026.115393)
Supplement: Table S2. Predicted log KOA values for 167 PBDE congeners calculated by the optimized RF-SVR ensemble model, related to Figure 4 [file mmc2.xlsx]

## Sheet: Sheet1
No.	Abbreviation	Polybrominated Diphenyl Ethers	Molecular Formula	Experimental Value	MLR	SVM	RF	MLR+SVM	MLR+RF	RF+SVM	u	α	Elumo	qH+	q-
8	BDE-20	2,3,3’-tribromodiphenyl ether	C12H7Br3O		9.47	9.46	9.28	9.46	9.37	9.37	3.302	158.538	0.921	0.166	-0.147
10	BDE-22	2,3,4’-tribromodiphenyl ether	C12H7Br3O		9.42	9.41	9.48	9.42	9.45	9.45	2.694	161.029	0.9425	0.158	-0.149
11	BDE-23	2,3,4’-tribromodiphenyl ether	C12H7Br3O		9.33	9.32	9.5	9.33	9.42	9.41	2.121	161.061	1.1495	0.174	-0.128
12	BDE-24	2,3,6-tribromodiphenyl ether	C12H7Br3O		9.02	9.01	9.25	9.02	9.13	9.13	2.009	158.045	1.1769	0.167	-0.123
13	BDE-25	2,3’,4-tribromodiphenyl ether	C12H7Br3O		9.45	9.44	9.52	9.44	9.48	9.48	1.931	159.973	0.9457	0.173	-0.143
14	BDE-26	2,3’,5-tribromodiphenyl ether	C12H7Br3O		9.32	9.31	9.27	9.32	9.3	9.29	0.989	158.991	0.9463	0.171	-0.144
15	BDE-27	2,3’,6-tribromodiphenyl ether	C12H7Br3O		9.1	9.09	9.27	9.1	9.19	9.18	1.654	155.377	0.9566	0.165	-0.141
17	BDE-29	2,4,5-tribromodiphenyl ether	C12H7Br3O		9.38	9.37	9.55	9.38	9.47	9.46	1.732	161.281	1.1032	0.18	-0.128
19	BDE-31	2,4’,5-tribromodiphenyl ether	C12H7Br3O		9.62	9.61	9.57	9.62	9.59	9.59	1.595	160.783	0.9797	0.173	-0.151
21	BDE-33	2’,3,4-tribromodiphenyl ether	C12H7Br3O		9.41	9.4	9.16	9.4	9.28	9.28	3.074	158.518	0.8622	0.174	-0.14
22	BDE-34	2’,3,5-tribromodiphenyl ether	C12H7Br3O		9.39	9.38	9.36	9.39	9.37	9.37	2.765	159.936	0.8908	0.172	-0.139
24	BDE-36	3,3’,5-tribromodiphenyl ether	C12H7Br3O		9.49	9.48	9.53	9.48	9.51	9.51	1.668	161.026	0.9803	0.171	-0.145
26	BDE-38	3,4,5-tribromodiphenyl ether	C12H7Br3O		9.69	9.69	9.66	9.69	9.68	9.68	2.658	162.263	1.406	0.18	-0.13
27	BDE-39	3,4’,5-tribromodiphenyl ether	C12H7Br3O		9.6	9.59	9.54	9.59	9.57	9.57	0.203	163.561	0.9985	0.171	-0.152
28	BDE-40	2,2’,3,3’-tetrabromodiphenyl ether	C12H6Br4O		10.04	10.04	10.2	10.04	10.12	10.12	3.436	173.394	1.085	0.161	-0.149
29	BDE-41	2,2’,3,4-tetrabromodiphenyl ether	C12H6Br4O		10.2	10.2	10.46	10.2	10.33	10.33	3.495	173.947	1.4914	0.169	-0.138
30	BDE-42	2,2’,3,4’-tetrabromodiphenyl ether	C12H6Br4O		10.17	10.17	10.22	10.17	10.2	10.2	2.749	174.742	1.0312	0.173	-0.148
31	BDE-43	2,2’,3,5-tetrabromodiphenyl ether	C12H6Br4O		10.08	10.08	10.35	10.08	10.22	10.22	2.926	173.845	1.2186	0.173	-0.139
32	BDE-44	2,2’,4,5’-tetrabromodiphenyl ether	C12H6Br4O		10.21	10.21	10.21	10.21	10.21	10.21	3.31	173.123	1.0186	0.176	-0.148
33	BDE-45	2,2’,3,6-tetrabromodiphenyl ether	C12H6Br4O		9.88	9.88	10.34	9.88	10.11	10.11	3.492	172.339	1.2599	0.168	-0.132
34	BDE-46	2,2’,3,6’-tetrabromodiphenyl ether	C12H6Br4O		10.13	10.13	10.17	10.13	10.15	10.15	5.153	171.544	1.0616	0.162	-0.149
36	BDE-48	2,2’,4,5-tetrabromodiphenyl ether	C12H6Br4O		10.2	10.21	10.2	10.21	10.2	10.2	2.759	174.021	1.134	0.184	-0.139
37	BDE-49	2,2’,4,5’-tetrabromodiphenyl ether	C12H6Br4O		10.35	10.35	10.54	10.35	10.44	10.44	2.259	174.331	1.0105	0.177	-0.157
38	BDE-50	2,2’,4,6-tetrabromodiphenyl ether	C12H6Br4O		10.03	10.03	10.38	10.03	10.2	10.2	2.862	173.79	1.239	0.178	-0.132
39	BDE-51	2,2’,4,6’-tetrabromodiphenyl ether	C12H6Br4O		10.24	10.24	10.21	10.24	10.23	10.23	4.246	172.445	1.0904	0.17	-0.15
40	BDE-52	2,2’,5,5’-tetrabromodiphenyl ether	C12H6Br4O		10.16	10.16	10.62	10.16	10.39	10.39	1.453	173.428	0.9936	0.172	-0.157
41	BDE-53	2,2’,5,6-tetrabromodiphenyl ether	C12H6Br4O		10.11	10.11	10.21	10.11	10.16	10.16	2.715	170.901	1.0638	0.174	-0.15
42	BDE-54	2,2’,6,6’-tetrabromodiphenyl ether	C12H6Br4O		10.32	10.32	10.64	10.32	10.48	10.48	3.029	190.636	0.8946	0.157	-0.143
43	BDE-55	2,3,3’,4-tetrabromodiphenyl ether	C12H6Br4O		10.32	10.33	10.49	10.33	10.41	10.41	3.178	174.662	1.518	0.169	-0.144
44	BDE-56	2,3,3’,4’-tetrabromodiphenyl ether	C12H6Br4O		10.27	10.27	10.23	10.27	10.25	10.25	3.098	174.34	1.0502	0.175	-0.15
45	BDE-57	2,3,3’,5-tetrabromodiphenyl ether	C12H6Br4O		10.2	10.2	10.46	10.2	10.33	10.33	1.975	174.788	1.243	0.175	-0.145
46	BDE-58	2,3,3’,5’-tetrabromodiphenyl ether	C12H6Br4O		10.22	10.22	10.47	10.22	10.34	10.35	2.71	175.461	1.048	0.173	-0.149
47	BDE-59	2,3,3’,6-tetrabromodiphenyl ether	C12H6Br4O		9.87	9.87	10.41	9.87	10.14	10.14	1.222	171.342	1.2664	0.169	-0.142
48	BDE-60	2,3,4,4’-tetrabromodiphenyl ether	C12H6Br4O		10.45	10.46	10.99	10.46	10.72	10.72	1.883	177.076	1.5477	0.168	-0.152
49	BDE-61	2,3,4,5-tetrabromodiphenyl ether	C12H6Br4O		10.46	10.46	10.93	10.46	10.7	10.7	2.432	176.283	1.8806	0.184	-0.129
50	BDE-62	2,3,4,6-tetrabromodiphenyl ether	C12H6Br4O		10.18	10.18	10.59	10.18	10.38	10.38	1.462	174.714	1.7938	0.184	-0.124
51	BDE-63	2,3,4’,5-tetrabromodiphenyl ether	C12H6Br4O		10.36	10.36	10.93	10.36	10.64	10.64	1.056	177.315	1.2659	0.174	-0.153
52	BDE-64	2,3,4’,6-tetrabromodiphenyl ether	C12H6Br4O		10.26	10.27	10.42	10.26	10.34	10.34	2.576	173.747	1.2991	0.168	-0.152
53	BDE-65	2,3,5,6-tetrabromodiphenyl ether	C12H6Br4O		10.04	10.04	10.59	10.04	10.32	10.32	1.331	174.465	1.6021	0.182	-0.125
55	BDE-67	2,3’,4,5-tetrabromodiphenyl ether	C12H6Br4O		10.26	10.26	10.68	10.26	10.47	10.47	1.537	175.033	1.2088	0.182	-0.145
56	BDE-68	2,3’,4,5’-tetrabromodiphenyl ether	C12H6Br4O		13.88	13.92	10.75	13.9	12.31	12.33	3.289	184.198	0.9468	0.383	-0.148
58	BDE-70	2,3’,4’,5-tetrabromodiphenyl ether	C12H6Br4O		10.24	10.24	10.54	10.24	10.39	10.39	1.844	174.518	1.0763	0.171	-0.156
59	BDE-71	2,3’,4’,6-tetrabromodiphenyl ether	C12H6Br4O		10.12	10.12	10.23	10.12	10.17	10.17	3.131	170.217	1.0858	0.173	-0.15
60	BDE-72	2,3,5,5’-tetrabromodiphenyl ether	C12H6Br4O		10.34	10.34	10.93	10.34	10.63	10.63	1.681	175.524	1.0875	0.172	-0.159
61	BDE-73	2,3,5’,6-tetrabromodiphenyl ether	C12H6Br4O		10.13	10.13	10.21	10.13	10.17	10.17	3.416	171.83	1.0847	0.169	-0.15
62	BDE-74	2,4,4’,5-tetrabromodiphenyl ether	C12H6Br4O		10.38	10.38	10.92	10.38	10.65	10.65	0.193	177.516	1.2286	0.182	-0.152
64	BDE-76	2’,3,4,5-tetrabromodiphenyl ether	C12H6Br4O		4.88	4.82	10.73	4.85	7.81	7.78	3.256	174.874	1.444	0.176	0.14
66	BDE-78	3,3’,4,5-tetrabromodiphenyl ether	C12H6Br4O		10.5	10.51	10.9	10.5	10.7	10.7	2.6	176.017	1.4791	0.179	-0.146
67	BDE-79	3,3’,4,5’-tetrabromodiphenyl ether	C12H6Br4O		10.4	10.41	11.1	10.41	10.75	10.75	1.421	176.942	1.1459	0.175	-0.157
68	BDE-80	3,3’,5,5’-tetrabromodiphenyl ether	C12H6Br4O		10.49	10.49	11.1	10.49	10.79	10.8	0.157	178.047	1.1544	0.172	-0.167
69	BDE-81	3,4,4’,5-tetrabromodiphenyl ether	C12H6Br4O		10.62	10.63	11.04	10.63	10.83	10.84	1.148	178.844	1.5025	0.179	-0.153
71	BDE-83	2,2’,3,3’,5-pentabromodiphenyl ether	C12H5Br5O		11	11.01	10.87	11.01	10.94	10.94	2.78	189.356	1.3363	0.179	-0.151
72	BDE-84	2,2’,3,3’,6-pentabromodiphenyl ether	C12H5Br5O		10.81	10.82	10.96	10.81	10.89	10.89	4.379	188.014	1.3671	0.169	-0.144
74	BDE-86	2,2’,3,4,5-pentabromodiphenyl ether	C12H5Br5O		11.24	11.25	10.95	11.25	11.1	11.1	3.092	189.384	1.9209	0.186	-0.14
75	BDE-87	2,2’,3,4,5’-pentabromodiphenyl ether	C12H5Br5O		11.24	11.25	11.3	11.24	11.27	11.27	3.07	189.311	1.5352	0.176	-0.159
76	BDE-88	2,2’,3,4,6-pentabromodiphenyl ether	C12H5Br5O		11.04	11.05	10.95	11.05	11	11	2.733	189.269	1.8629	0.185	-0.134
77	BDE-89	2,2’,3,4,6’-pentabromodiphenyl ether	C12H5Br5O		10.94	10.95	10.96	10.94	10.95	10.95	5.254	187.052	1.2727	0.169	-0.151
78	BDE-90	2,2’,3,4’,5-pentabromodiphenyl ether	C12H5Br5O		11.05	11.06	11.47	11.06	11.26	11.27	1.624	188.532	1.3372	0.178	-0.161
79	BDE-91	2,2’,3,4’,6-pentabromodiphenyl ether	C12H5Br5O		11.03	11.04	11.21	11.03	11.12	11.12	3.425	188.868	1.3692	0.171	-0.156
80	BDE-92	2,2’,3,5,5’-pentabromodiphenyl ether	C12H5Br5O		11.04	11.05	11.32	11.04	11.18	11.18	1.931	189.239	1.3244	0.178	-0.158
81	BDE-93	2,2’,3,5,6-pentabromodiphenyl ether	C12H5Br5O		10.91	10.92	10.95	10.91	10.93	10.93	2.868	188.884	1.6769	0.183	-0.134
82	BDE-94	2,2’,3,5,6’-pentabromodiphenyl ether	C12H5Br5O		10.88	10.89	10.78	10.89	10.83	10.84	3.898	186.912	1.1865	0.176	-0.151
83	BDE-95	2,2’,3,5’,6-pentabromodiphenyl ether	C12H5Br5O		10.79	10.8	11	10.79	10.89	10.9	2.091	186.994	1.3448	0.173	-0.152
84	BDE-96	2,2’,3,6,6’-pentabromodiphenyl ether	C12H5Br5O		10.46	10.46	10.9	10.46	10.68	10.68	3.34	184.393	1.2216	0.164	-0.145
85	BDE-97	2,2’,3’,4,5-pentabromodiphenyl ether	C12H5Br5O		11.01	11.02	10.88	11.02	10.94	10.95	2.748	189.49	1.2387	0.184	-0.15
86	BDE-98	2,2’,3’,4,6-pentabromodiphenyl ether	C12H5Br5O		10.95	10.96	10.85	10.96	10.9	10.9	3.634	189.671	1.3423	0.179	-0.144
89	BDE-101	2,2’,4,5,5’-pentabromodiphenyl ether	C12H5Br5O		12.63	12.66	11.22	12.65	11.93	11.94	1.232	181.719	1.0298	0.239	-0.214
90	BDE-102	2,2’,4,5,6’-pentabromodiphenyl ether	C12H5Br5O		10.93	10.94	10.79	10.93	10.86	10.87	3.491	186.72	1.1971	0.181	-0.151
91	BDE-103	2,2’,4,5’,6-pentabromodiphenyl ether	C12H5Br5O		10.85	10.86	11.05	10.86	10.95	10.96	1.247	188.436	1.3263	0.179	-0.152
92	BDE-104	2,2’,4,6,6’-pentabromodiphenyl ether	C12H5Br5O		10.59	10.59	10.89	10.59	10.74	10.74	2.64	185.276	1.2196	0.174	-0.145
93	BDE-105	2,3,3’,4,4’-pentabromodiphenyl ether	C12H5Br5O		11.21	11.22	11.26	11.21	11.23	11.24	2.56	190.755	1.6007	0.175	-0.156
94	BDE-106	2,3,3’,4,5-pentabromodiphenyl ether	C12H5Br5O		11.28	11.3	10.97	11.29	11.13	11.13	2.391	190.324	1.9546	0.182	-0.146
95	BDE-107	2,3,3’,4’,5-pentabromodiphenyl ether	C12H5Br5O		11.03	11.04	11.38	11.03	11.2	11.21	1.73	190.618	1.3415	0.176	-0.157
96	BDE-108	2,3,3’,4,5’-pentabromodiphenyl ether	C12H5Br5O		11.29	11.3	11.73	11.3	11.51	11.52	1.992	191.893	1.5752	0.172	-0.164
97	BDE-109	2,3,3’,4,6-pentabromodiphenyl ether	C12H5Br5O		11.04	11.06	11.12	11.05	11.08	11.09	1.056	187.907	1.8692	0.186	-0.143
98	BDE-110	2,3,3’,4’,6-pentabromodiphenyl ether	C12H5Br5O		10.92	10.93	11.34	10.92	11.13	11.13	2.476	186.701	1.3624	0.173	-0.157
99	BDE-111	2,3,3’,5,5’-pentabromodiphenyl ether	C12H5Br5O		11.2	11.22	11.66	11.21	11.43	11.44	1.163	191.685	1.3589	0.175	-0.167
100	BDE-112	2,3,3’,5,6-pentabromodiphenyl ether	C12H5Br5O		10.84	10.85	11.12	10.85	10.98	10.98	0.33	187.681	1.6831	0.184	-0.143
101	BDE-113	2,3,3’,5’,6-pentabromodiphenyl ether	C12H5Br5O		11.03	11.04	11.34	11.03	11.18	11.19	2.626	188.1	1.3616	0.17	-0.162
102	BDE-114	2,3,4,4’,5-pentabromodiphenyl ether	C12H5Br5O		11.4	11.41	11.39	11.4	11.39	11.4	0.818	193.152	1.9791	0.182	-0.153
103	BDE-115	2,3,4,4’,6-pentabromodiphenyl ether	C12H5Br5O		11.38	11.39	11.16	11.39	11.27	11.27	1.34	190.705	1.9032	0.186	-0.153
104	BDE-116	2,3,4,5,6-pentabromodiphenyl ether	C12H5Br5O		10.38	10.38	10.97	10.38	10.67	10.67	1.383	190.109	2.3153	0.145	-0.125
105	BDE-117	2,3,4’,5,6-pentabromodiphenyl ether	C12H5Br5O		11.24	11.25	11.12	11.24	11.18	11.18	1.534	190.368	1.7155	0.183	-0.153
106	BDE-118	2,3,4,4’,5-pentabromodiphenyl ether	C12H5Br5O		11.1	11.11	11.44	11.11	11.27	11.28	1.347	190.847	1.3165	0.183	-0.157
108	BDE-120	2,3,4,5,5’-pentabromodiphenyl ether	C12H5Br5O		11.25	11.26	11.75	11.25	11.5	11.51	0.293	191.926	1.3246	0.183	-0.167
109	BDE-121	2,3,4,5’,6-pentabromodiphenyl ether	C12H5Br5O		11.14	11.16	11.36	11.15	11.25	11.26	1.741	189.58	1.354	0.179	-0.162
110	BDE-122	2’,3,3’,4,5-pentabromodiphenyl ether	C12H5Br5O		11.18	11.19	11	11.19	11.09	11.1	2.822	190.654	1.5208	0.181	-0.151
111	BDE-123	2’,3,4,4’,5-pentabromodiphenyl ether	C12H5Br5O		11.3	11.31	11.75	11.31	11.53	11.53	1.633	192.136	1.5319	0.179	-0.161
112	BDE-124	2’,3,4,5,5’-pentabromodiphenyl ether	C12H5Br5O		11.25	11.27	11.32	11.26	11.29	11.3	2.501	190.471	1.4848	0.178	-0.16
113	BDE-125	2’,3,4,5,6’-pentabromodiphenyl ether	C12H5Br5O		11.02	11.03	10.98	11.02	11	11.01	4.245	186.45	1.3475	0.177	-0.152
115	BDE-127	3,3’,4,5,5’-pentabromodiphenyl ether	C12H5Br5O		11.45	11.47	11.8	11.46	11.63	11.64	0.948	193.328	1.5673	0.18	-0.168
116	BDE-128	2,2’,3,3’,4,4’-hexabromodiphenyl ether	C12H4Br6O		11.88	11.9	11.88	11.89	11.88	11.89	1.8	206.093	1.6837	0.172	-0.167
117	BDE-129	2,2’,3,3’,4,5-hexabromodiphenyl ether	C12H4Br6O		12.02	12.04	11.4	12.03	11.71	11.72	2.62	205.129	1.9962	0.187	-0.151
118	BDE-130	2,2’,3,3’,4,5’-hexabromodiphenyl ether	C12H4Br6O		12	12.02	11.77	12.01	11.88	11.89	2.091	205.814	1.6285	0.179	-0.168
119	BDE-131	2,2’,3,3’,4,6-hexabromodiphenyl ether	C12H4Br6O		11.92	11.94	11.37	11.93	11.65	11.66	3.072	205.381	1.9456	0.186	-0.146
120	BDE-132	2,2’,3,3’,4,6’-hexabromodiphenyl ether	C12H4Br6O		11.87	11.89	11.77	11.88	11.82	11.83	4.37	204.008	1.5161	0.17	-0.165
121	BDE-133	2,2’,3,3’,5,5’-hexabromodiphenyl ether	C12H4Br6O		12	12.02	11.9	12.01	11.95	11.96	1.538	205.364	1.4868	0.179	-0.175
122	BDE-134	2,2’,3,3’,5,6-hexabromodiphenyl ether	C12H4Br6O		11.82	11.84	11.35	11.83	11.58	11.59	3.569	204.829	1.7675	0.184	-0.146
123	BDE-135	2,2’,3,3’,5,6’-hexabromodiphenyl ether	C12H4Br6O		11.91	11.93	11.78	11.92	11.84	11.85	3.193	203.274	1.4596	0.176	-0.17
124	BDE-136	2,2’,3,3’,6,6’-hexabromodiphenyl ether	C12H4Br6O		11.5	11.52	11.77	11.51	11.64	11.65	3.03	200.824	1.4003	0.165	-0.165
125	BDE-137	2,2’,3,4,4’,5-hexabromodiphenyl ether	C12H4Br6O		12.17	12.19	12	12.18	12.08	12.09	1.373	206.674	2.0079	0.186	-0.162
126	BDE-138	2,2’,3,4,4’,5’-hexabromodiphenyl ether	C12H4Br6O		12.04	12.06	11.94	12.05	11.99	12	2.029	206.416	1.6203	0.183	-0.166
127	BDE-139	2,2’,3,4,4’,6-hexabromodiphenyl ether	C12H4Br6O		12.11	12.13	11.86	12.12	11.99	12	2.174	206.07	1.9608	0.187	-0.157
128	BDE-140	2,2’,3,4,4’,6’-hexabromodiphenyl ether	C12H4Br6O		10.6	10.61	10	10.6	10.3	10.3	3.556	165.006	1.5074	0.18	-0.165
129	BDE-141	2,2’,3,4,5,5’-hexabromodiphenyl ether	C12H4Br6O		12.1	12.13	11.86	12.11	11.98	11.99	2.135	204.815	1.994	0.186	-0.159
130	BDE-142	2,2’,3,4,5,6-hexabromodiphenyl ether	C12H4Br6O		11.36	11.37	11.3	11.36	11.33	11.33	2.515	204.741	2.3816	0.155	-0.134
131	BDE-143	2,2’,3,4,5,6’-hexabromodiphenyl ether	C12H4Br6O		11.93	11.95	11.38	11.94	11.65	11.66	4.441	202.204	1.7827	0.184	-0.152
132	BDE-144	2,2’,3,4’,5,6-hexabromodiphenyl ether	C12H4Br6O		11.86	11.88	11.54	11.87	11.7	11.71	1.231	203.806	1.9307	0.187	-0.153
133	BDE-145	2,2’,3,4,6,6’-hexabromodiphenyl ether	C12H4Br6O		11.69	11.71	11.37	11.7	11.53	11.54	3.269	201.227	1.7503	0.186	-0.146
134	BDE-146	2,2’,3,4’,5,5’-hexabromodiphenyl ether	C12H4Br6O		12.02	12.04	11.97	12.03	12	12.01	1.165	205.602	1.419	0.184	-0.175
135	BDE-147	2,2’,3,4’,5,6-hexabromodiphenyl ether	C12H4Br6O		11.99	12.01	11.85	12	11.92	11.93	2.486	205.6	1.7789	0.185	-0.157
136	BDE-148	2,2’,3,4’,5,6’-hexabromodiphenyl ether	C12H4Br6O		11.93	11.95	11.78	11.94	11.85	11.86	2.346	204.518	1.4381	0.18	-0.17
137	BDE-149	2,2’,3,4’,5’,6-hexabromodiphenyl ether	C12H4Br6O		11.92	11.94	11.82	11.93	11.87	11.88	2.703	203.012	1.4307	0.181	-0.17
138	BDE-150	2,2’,3,4’,5,6’-hexabromodiphenyl ether	C12H4Br6O		11.65	11.66	11.77	11.65	11.71	11.72	2.389	202.265	1.3807	0.176	-0.164
139	BDE-151	2,2’,3,5,5’,6-hexabromodiphenyl ether	C12H4Br6O		11.72	11.73	11.54	11.73	11.63	11.64	1.25	203.456	1.7498	0.185	-0.153
140	BDE-152	2,2’,3,5,6,6’-hexabromodiphenyl ether	C12H4Br6O		11.47	11.48	11.32	11.47	11.39	11.4	2.75	200.787	1.6211	0.18	-0.146
143	BDE-155	2,2’,4,4’,6,6’-hexabromodiphenyl ether	C12H4Br6O		11.79	11.81	11.9	11.8	11.84	11.85	1.357	203.173	1.382	0.175	-0.175
145	BDE-157	2,3,3’,4,4’,5’-hexabromodiphenyl ether	C12H4Br6O		11.98	12	11.91	11.99	11.94	11.95	1.791	207.32	1.648	0.18	-0.164
146	BDE-158	2,3,3’,4,4’,6-hexabromodiphenyl ether	C12H4Br6O		11.95	11.98	12	11.96	11.97	11.99	1.71	203.555	1.9089	0.187	-0.157
147	BDE-159	2,3,3’,4,5,5’-hexabromodiphenyl ether	C12H4Br6O		12.21	12.24	12	12.22	12.1	12.12	0.774	207.501	2.0392	0.183	-0.167
148	BDE-160	2,3,3’,4,5,6-hexabromodiphenyl ether	C12H4Br6O		11.52	11.54	11.38	11.53	11.45	11.46	1.133	203.579	2.3833	0.163	-0.144
149	BDE-161	2,3,3’,4,5,6’-hexabromodiphenyl ether	C12H4Br6O		12.13	12.15	12	12.14	12.06	12.07	1.386	205.111	1.9622	0.187	-0.163
150	BDE-162	2,3,3’,4’,5,5’-hexabromodiphenyl ether	C12H4Br6O		12.09	12.11	11.91	12.1	12	12.01	1.648	206.895	1.5711	0.178	-0.175
151	BDE-163	2,3,3’,4’,5,6-hexabromodiphenyl ether	C12H4Br6O		11.85	11.87	11.99	11.86	11.92	11.93	1.676	203.243	1.7704	0.185	-0.158
152	BDE-164	2,3,3’,4’,5,6’-hexabromodiphenyl ether	C12H4Br6O		11.94	11.96	11.78	11.95	11.86	11.87	3.437	202.885	1.481	0.177	-0.17
153	BDE-165	2,3,3’,5,5’,6-hexabromodiphenyl ether	C12H4Br6O		12	12.02	11.99	12.01	12	12.01	1.61	204.725	1.7821	0.185	-0.163
154	BDE-166	2,3,4,4’,5,6-hexabromodiphenyl ether	C12H4Br6O		11.69	11.7	11.83	11.7	11.76	11.77	0.664	206.606	2.4173	0.156	-0.154
155	BDE-167	2,3,4,4’,5,5’-hexabromodiphenyl ether	C12H4Br6O		12.18	12.2	11.97	12.19	12.08	12.09	1.296	207.125	1.5645	0.184	-0.176
156	BDE-168	2,3,4,4’,5’,6-hexabromodiphenyl ether	C12H4Br6O		12.11	12.13	11.81	12.12	11.96	11.97	2.681	204.466	1.4729	0.181	-0.176
157	BDE-169	3,3’,4,4’,5,5’-hexabromodiphenyl ether	C12H4Br6O		12.21	12.23	11.96	12.22	12.08	12.09	0.998	208.826	1.6309	0.18	-0.177
158	BDE-170	2,2’,3,3’,4,4’,5-heptabromodiphenyl ether	C12H3Br7O		12.86	12.89	11.99	12.87	12.42	12.44	1.541	221.461	2.0645	0.188	-0.167
159	BDE-171	2,2’,3,3’,4,4’,6-heptabromodiphenyl ether	C12H3Br7O		12.93	12.96	11.85	12.95	12.39	12.41	3.073	221.594	2.0201	0.187	-0.166
160	BDE-172	2,2’,3,3’,4,5,5’-heptabromodiphenyl ether	C12H3Br7O		12.96	12.99	12	12.98	12.48	12.5	1.254	221.149	2.0615	0.186	-0.176
161	BDE-173	2,2’,3,3’,4,5,6-heptabromodiphenyl ether	C12H3Br7O		12.33	12.35	11.31	12.34	11.82	11.83	2.867	221.034	2.4578	0.16	-0.147
162	BDE-174	2,2’,3,3’,4,5,6’-heptabromodiphenyl ether	C12H3Br7O		12.82	12.85	11.82	12.84	12.32	12.34	3.593	218.718	1.8583	0.183	-0.171
163	BDE-175	2,2’,3,3’,4,5,6’-heptabromodiphenyl ether	C12H3Br7O		12.91	12.94	11.99	12.92	12.45	12.46	1.971	220.489	2.0044	0.188	-0.171
164	BDE-176	2,2’,3,3’,4,6,6’-heptabromodiphenyl ether	C12H3Br7O		12.6	12.63	11.82	12.62	12.21	12.23	2.534	218.204	1.8398	0.184	-0.165
165	BDE-177	2,2’,3,3’,4’,5,6-heptabromodiphenyl ether	C12H3Br7O		12.82	12.85	11.85	12.83	12.33	12.35	3.432	220.967	1.8501	0.185	-0.166
166	BDE-178	2,2’,3,3’,5,5’,6-heptabromodiphenyl ether	C12H3Br7O		12.77	12.8	11.85	12.79	12.31	12.33	2.266	219.985	1.8336	0.185	-0.171
167	BDE-179	2,2’,3,3’,5,6,6’-heptabromodiphenyl ether	C12H3Br7O		12.46	12.49	11.81	12.47	12.13	12.15	2.429	217.239	1.7362	0.181	-0.165
168	BDE-180	2,2’,3,4,4’,5,5’-heptabromodiphenyl ether	C12H3Br7O		13.02	13.06	12.04	13.04	12.53	12.55	0.886	221.439	2.0612	0.185	-0.181
169	BDE-181	2,2’,3,4,4’,5,6-heptabromodiphenyl ether	C12H3Br7O		12.69	12.72	11.89	12.7	12.29	12.3	1.65	222.007	2.4728	0.173	-0.158
170	BDE-182	2,2’,3,4,4’,5,6’-heptabromodiphenyl ether	C12H3Br7O		13.01	13.05	11.82	13.03	12.42	12.43	2.778	220.449	1.8662	0.183	-0.181
171	BDE-183	2,2’,3,4,4’,5’,6-heptabromodiphenyl ether	C12H3Br7O		12.98	13.01	12.01	13	12.49	12.51	1.475	219.702	2.0117	0.187	-0.179
173	BDE-185	2,2’,3,4,5,5’,6-heptabromodiphenyl ether	C12H3Br7O		12.42	12.44	11.83	12.43	12.12	12.13	0.981	219.544	2.4417	0.171	-0.154
174	BDE-186	2,2’,3,4,5,6,6’-heptabromodiphenyl ether	C12H3Br7O		12.15	12.18	11.31	12.17	11.73	11.74	2.79	219.188	2.3052	0.16	-0.146
175	BDE-187	2,2’,3,4,5,5’,6-heptabromodiphenyl ether	C12H3Br7O		12.9	12.93	12.01	12.92	12.45	12.47	1.707	219.642	1.8295	0.186	-0.18
176	BDE-188	2,2’,3,4,5,6,6’-heptabromodiphenyl ether	C12H3Br7O		12.64	12.67	11.95	12.66	12.3	12.31	1.405	218.847	1.74	0.181	-0.176
177	BDE-189	2,3,3’,4,4’,5,5’-heptabromodiphenyl ether	C12H3Br7O		12.98	13.02	12	13	12.49	12.51	0.91	222.924	2.0936	0.183	-0.177
178	BDE-190	2,3,3’,4,4’,5,6-heptabromodiphenyl ether	C12H3Br7O		12.55	12.57	11.89	12.56	12.22	12.23	1.431	219.01	2.4654	0.171	-0.159
179	BDE-191	2,3,3’,4,4’,5’,6-heptabromodiphenyl ether	C12H3Br7O		13.03	13.06	11.85	13.04	12.44	12.46	2.276	220.121	2.0231	0.188	-0.176
180	BDE-192	2,3,3’,4,5,5’,6-heptabromodiphenyl ether	C12H3Br7O		12.64	12.67	11.93	12.65	12.29	12.3	0.724	220.998	2.4708	0.17	-0.164
181	BDE-193	2,3,3’,4’,5,5’,6-heptabromodiphenyl ether	C12H3Br7O		12.9	12.93	11.86	12.92	12.38	12.4	2.515	219.65	1.8466	0.186	-0.176
182	BDE-194	2,2’,3,3’,4,4’,5,5’-octabromodiphenyl ether	C12H2Br8O		13.67	13.71	12.05	13.69	12.86	12.88	0.525	236.744	2.1311	0.188	-0.184
183	BDE-195	2,2’,3,3’,4,4’,5,6-octabromodiphenyl ether	C12H2Br8O		13.41	13.44	11.77	13.42	12.59	12.61	2.548	237.351	2.5288	0.167	-0.167
184	BDE-196	2,2’,3,3’,4,4’,5,6-octabromodiphenyl ether	C12H2Br8O		13.74	13.78	11.85	13.76	12.8	12.82	2.318	236.174	2.0607	0.189	-0.182
185	BDE-197	2,2’,3,3’,4,4’,6,6’-octabromodiphenyl ether	C12H2Br8O		13.56	13.6	12.01	13.58	12.78	12.8	1.557	235.301	1.9492	0.185	-0.184
186	BDE-198	2,2’,3,3’,4,5,5’,6-octabromodiphenyl ether	C12H2Br8O		13.46	13.5	11.9	13.48	12.68	12.7	1.455	236.418	2.5097	0.174	-0.171
187	BDE-199	2,2’,3,3’,4,5,6,6’-octabromodiphenyl ether	C12H2Br8O		13.66	13.7	11.86	13.68	12.76	12.78	2.636	235.567	1.9576	0.186	-0.183
188	BDE-200	2,2’,3,3’,4,5,6,6’-octabromodiphenyl ether	C12H2Br8O		13.18	13.21	11.77	13.2	12.47	12.49	2.374	234.231	2.3414	0.168	-0.166
189	BDE-201	2,2’,3,3’,5,5’,6,6’-octabromodiphenyl ether	C12H2Br8O		13.49	13.52	11.97	13.5	12.73	12.75	1.781	234.742	1.9127	0.184	-0.182
190	BDE-202	2,2’,3,4,4’,5,5’,6-octabromodiphenyl ether	C12H2Br8O		13.36	13.4	11.96	13.38	12.66	12.68	1.448	233.672	1.8686	0.182	-0.182
191	BDE-203	2,2’,3,4,4’,5,6,6’-octabromodiphenyl ether	C12H2Br8O		13.64	13.68	12	13.66	12.82	12.84	0.796	235.589	2.4986	0.181	-0.179
192	BDE-204	2,2’,3,4,4’,5,6,6’-octabromodiphenyl ether	C12H2Br8O		13.55	13.59	11.91	13.57	12.73	12.75	1.049	237.518	2.3952	0.177	-0.176
193	BDE-205	2,3,3’,4,4’,5,5’,6-octabromodiphenyl ether	C12H2Br8O		13.63	13.67	11.9	13.65	12.77	12.79	1.76	236.104	2.528	0.178	-0.175
194	BDE-206	2,2’,3,3’,4,4’,5,5’,6-nonabromodiphenyl ether	C12HBr9O		14.36	14.4	11.95	14.38	13.16	13.18	1.759	251.817	2.5614	0.181	-0.181
195	BDE-207	2,2’,3,3’,4,4’,5,6,6’-nonabromodiphenyl ether	C12HBr9O		14.37	14.41	12.01	14.39	13.19	13.21	1.25	251.525	2.4129	0.185	-0.185
196	BDE-208	2,2’,3,3’,4,5,5’,6,6’-nonabromodiphenyl ether	C12HBr9O		14.22	14.27	11.97	14.25	13.1	13.12	1.265	250.502	2.4143	0.182	-0.182
197	BDE-209	2,2’,3,3’,4,4’,5,5’,6,6’-decabromodiphenyl ether	C12Br10O		8.33	8.31	11.39	8.32	9.86	9.85	0.564	267.723	2.4787	0	0
